# Supplementary material for: Modifying the m6A brain methylome by ALKBH5-mediated demethylation: a new contender for synaptic tagging
Source: Mol Psychiatry. 2021 Oct 19;26(12):7141–53. doi: 10.1038/s41380-021-01282-z (PMC8872986; doi:10.1038/s41380-021-01282-z)
Supplement: Supplementary file 2 — Supplementary material dataset excel file. [file 41380_2021_1282_MOESM2_ESM.xlsx]

## Sheet: Table S2_GO_grey_sig
	Table S2. Gene Ontology functional annotation of m6A modified transcripts in parahippocampal adult grey matter.
	The top twenty-five most significantly enriched terms for the categories: biological processes, cellular components, molecular function, and UniProt key words.
	GO Enrichment Term	P value	List total	N m6A RNAs	Fold Enrichment
	Parahippocampus Grey Matter
	Phosphoprotein	4.1 x 10-62	8246	2335	1.26
	Synapse	5.1 x 10-22	357	162	2.02
	Cell junction	2.7 x 10-17	459	188	1.75
	Protein binding	1.4 x 10-15	8785	2292	1.1
	Ubiquitin-like conjugation	6.9 x 10-15	1705	514	1.35
	Axon	1.2 x 10-14	222	105	2.02
	Nervous system development	2.8 x 10-13	287	124	1.83
	Postsynaptic membrane	4.0 x 10-13	298	98	1.99
	Alternative splicing	1.5 x 10-12	10587	2579	1.09
	Chemical synaptic transmission	8.5 x 10-12	240	105	1.86
	Neuronal cell body	2.7 x 10-11	315	127	1.72
	Dendrite	3.2 x 10-11	335	133	1.7
	Potassium transport	2.1 x 10-10	116	58	2.23
	Neurogenesis	2.4 x 10-10	250	101	1.8
	Methylation	4.7 x 10-10	1001	307	1.37
	Ion channel binding	4.8 x 10-10	113	58	2.17
	Presynaptic membrane	4.7 x 10-09	62	37	2.55
	Isopeptide bond	1.3 x 10-08	1132	333	1.31
	Cell adhesion	1.5 x 10-08	479	161	1.5
	Homophilic cell adhesion via plasma membrane adhesion molecules	1.8 x 10-08	158	70	1.88
	Dendritic spine	2.0 x 10-08	100	50	2.14
	Positive regulation of synapse assembly	2.6 x 10-08	62	36	2.46
	Golgi apparatus	3.8 x 10-08	812	248	1.36
	Membrane	4.5 x 10-08	7494	1833	1.09
	Cytoplasm	4.6 x 10-08	4816	1216	1.13

## Sheet: Table S3_GO_grey_FE
	Table S3. Gene ontology functional annotation of m6A modified transcripts in parahippocampal grey matter listed by fold enrichment.
	The top twenty-five GO biological processes, cellular components, molecular function and Uniprot key words terms which have the highest fold enrichment and which remained significant at P <1.0 x 10-04.
	GO Enrichment Term	Fold Enrichment			P value	List total		N m6A RNAS
	Parahippocampus Grey Matter
	Neuronal cell body membrane		3.56	1.7 x 10-06		18		15
	Ionotropic glutamate receptor signalling		2.82	5.3 x 10-05		24		16
	Delayed rectifier potassium channel activity		2.82	3.1 x 10-07		36		24
	Presynaptic membrane		2.55	4.7 x 10-09		62		37
	Dendritic shaft		2.54	6.3 x 10-05		32		19
	Positive regulation of synapse assembly		2.46	2.6 x 10-08		62		36
	Positive regulation of protein serine/threonine kinase activity		2.42	8.4 x 10-05		35		20
	Voltage-gated potassium channel complex		2.38	2.6 x 10-10		88		49
	T-tubule		2.36	8.8 x 10-05		38		21
	Adenylate cyclase-inhibiting G-protein coupled receptor signalling pathway		2.35	1.1 x 10-05		47		26
	Neuromuscular process controlling balance		2.31	2.4 x 10-05		46		25
	Potassium transport		2.23	2.1 x 10-10		116		58
	Ion channel binding		2.18	4.8 x 10-10		113		58
	Dendritic spine		2.14	2.0 x 10-08		100		50
	Axonogenesis		2.08	1.1 x 10-07		98		48
	Microtubule cytoskeleton organization		2.04	1.9 x 10-05		71		34
	Synapse		2.03	5.1 x 10-22		357		162
	Postsynaptic cell membrane		2.02	2.6 x 10-11		179		81
	Axon		2.02	1.2 x 10-14		222		105
	Growth cone		1.92	7.8 x 10-07		116		52
	Homophilic cell adhesion via plasma membrane adhesion molecules		1.88	1.8 x 10-08		158		70
	Positive regulation of neuron projection development		1.86	5.0 x 10-05		89		39
	Chemical synaptic transmission		1.86	8.5 x 10-12		240		105
	Nervous system development		1.83	2.8 x 10-13		287		124
	Epilepsy		1.83	4.9 x 10-06		127		52

## Sheet: Table S4_white_sig
	Table S4. Gene ontology functional annotation of m6A modified transcripts in parahippocampal white matter.
	The top twenty-five most significantly enriched terms for the categories: biological processes, cellular components, molecular function, and UniProt key words.
	GO Enrichment Term	P value	List total	N m6A RNAs	Fold Enrichment
	Parahippocampus White Matter
	Phosphoprotein	4.4 x 10-76	8246	3097	1.24
	Alternative splicing	8.1 x 10-37	10587	3622	1.13
	Nucleus	6.0 x 10-32	5244	1928	1.21
	Zinc-finger	3.7 x 10-30	1781	756	1.4
	Protein binding	8.5 x 10-29	8785	3156	1.11
	Transcription regulation	1.5 x 10-28	2332	942	1.33
	Transcription	2.1 x 10-28	2398	964	1.33
	Zinc	2.6 x 10-22	2348	917	1.29
	Ubl conjugation	4.2 x 10-22	1705	695	1.34
	Isopeptide bond	7.0 x 10-19	1132	479	1.4
	Nucleic acid binding	7.0 x 10-19	985	445	1.41
	Metal ion binding	1.0 x 10-18	2069	841	1.26
	Acetylation	2.4 x 10-18	3424	1251	1.21
	Poly(A) RNA binding	1.6 x 10-12	1129	472	1.3
	Golgi apparatus	2.0 x 10-12	812	339	1.38
	Nucleoplasm	4.1 x 10-12	2784	1038	1.18
	Cytoplasm	4.4 x 10-12	4816	1653	1.13
	Axon	4.9 x 10-11	222	118	1.68
	DNA-binding	2.9 x 10-10	2050	747	1.2
	Synapse	1.1 x 10-09	357	163	1.51
	Transferase	1.4 x 10-09	1708	629	1.22
	Repressor	2.6 x 10-09	592	247	1.38
	Methylation	4.6 x 10-09	1001	388	1.28
	Transcription factor activity	4.6 x 10-09	961	391	1.27
	Intracellular	8.6 x 10-09	2332	942	1.33

## Sheet: Table S5_white_FE
	Table S5. Gene ontology functional annotation of m6A modified transcripts in parahippocampal white matter listed by fold enrichment.
	The top twenty-five GO biological processes, cellular components, molecular function and Uniprot key words terms which have the highest fold enrichment and which remained significant at P <1.0 x 10-04.
	GO Enrichment Term	Fold Enrichment	P value		List total	N m6A RNAS
	Parahippocampus White Matter
	Synapse assembly	1.89	1.3 x 10-05	61		37
	Voltage-gated potassium channel complex	1.69	4.5 x 10-05	88		47
	Axon	1.68	4.9 x 10-11	222		118
	Dendritic spine	1.68	1.8 x 10-05	100		53
	Axonogenesis	1.66	3.1 x 10-05	98		52
	Potassium transport	1.65	1.6 x 10-05	116		58
	Ion channel binding	1.6	3.9 x 10-05	113		58
	Postsynaptic cell membrane	1.59	9.5 x 10-07	179		86
	Synapse	1.51	1.1 x 10-09	357		163
	Myelin sheath	1.5	6.8 x 10-05	152		72
	Chaperone	1.48	1.9 x 10-05	201		90
	Axon guidance	1.47	9.0 x 10-05	159		75
	Protein homooligomerization	1.45	8.8 x 10-05	177		82
	Dendrite	1.43	1.4 x 10-07	335		152
	Positive regulation of apoptotic process	1.41	1.5 x 10-06	300		136
	Neurogenesis	1.41	3.1 x 10-05	250		107
	Ubiquitin protein ligase binding	1.41	3.2 x 10-06	287		130
	Neurodegeneration	1.41	7.7 x 10-06	293		125
	Nucleic acid binding	1.41	7.0 x 10-19	985		445
	Neuronal cell body	1.41	1.8 x 10-06	315		140
	Chromatin regulator	1.4	1.2 x 10-05	287		122
	Zinc-finger	1.4	3.7 x 10-30	1781		756
	Proto-oncogene	1.4	9.1 x 10-05	236		100
	Isopeptide bond	1.4	7.0 x 10-19	1132		479
	DNA damage	1.38	4.8 x 10-06	352		147

## Sheet: Table S6_GO_foe_sig
	Table S6. Gene Ontology functional annotation of m6A modified transcripts in foetal 22-30 weeks whole brain.
	The top twenty-five most significantly enriched terms for the categories: biological processes, cellular components, molecular function, and UniProt key words.
	GO Enrichment Term	P value	List total	N m6A RNAs	Fold Enrichment
	Foetal whole brain tissue
	Phosphoprotein	3.7 x 10-134	8246	3461	1.31
	Nucleus	2.4 x 10-48	5244	2114	1.25
	Alternative splicing	6.1 x 10-46	10587	3873	1.14
	Protein binding	7.8 x 10-43	8785	3424	1.14
	Ubiquitin-like conjugation	6.6 x 10-36	1705	784	1.43
	Zinc-finger	4.1 x 10-35	1781	810	1.42
	Transcription regulation	5.6 x 10-33	2332	1007	1.34
	Transcription	6.3 x 10-33	2398	1031	1.34
	Acetylation	2.1 x 10-28	3424	1377	1.25
	Isopeptide bond	4.0 x 10-26	1132	529	1.45
	Coiled coil	5.2 x 10-24	3036	1216	1.25
	Zinc	2.1 x 10-23	2348	968	1.28
	nucleoplasm	3.0 x 10-22	2784	1157	1.24
	Cytoplasm	3.2 x 10-22	4816	1820	1.18
	Methylation	1.7 x 10-20	1001	458	1.42
	Repressor	5.0 x 10-20	592	296	1.56
	Metal-binding	2.9 x 10-19	3640	1397	1.19
	Nervous system development	2.2 x 10-18	287	170	1.14
	Poly(A) RNA binding	1.3 x 10-17	1129	519	1.74
	Neurogenesis	2.4 x 10-16	250	144	1.34
	Neuronal cell body	1.4 x 10-15	315	175	1.66
	Chromatin regulator	6.7 x 10-14	287	154	1.67
	Synapse	1.7 x 10-14	357	182	1.59
	Dendrite	2.0 x 10-13	335	178	1.6
	Homophilic cell adhesion via plasma membrane adhesion molecules	1.6 x 10-12	158	98	1.82

## Sheet: Table S7_GO_grey_5
	Table S7. Gene ontology functional annotation of 5’ region m6A modified RNAs modified in adult parahippocampal grey matter.
	The top twenty most significantly enriched terms for the categories: biological processes, cellular components, molecular function, and UniProt key words.
	GO Enrichment Term	P value		List total	N m6A RNAs	Fold Enrichment
	Parahippocampus Grey matter 5’
	Synapse		2.5 x 10-12	357	30	5.01
	Phosphoprotein		1.3 x 10-10	8247	197	1.43
	Cell junction		9.3 x 10-10	675	37	3.27
	Neuronal cell body		5.4 x 10-08	315	23	4.09
	Axon		9.8 x 10-08	222	19	4.78
	Postsynaptic density		2.0 x 10-07	184	17	5.18
	Chemical synaptic transmission		2.3 x 10-06	240	18	4.06
	Dendrite		2.6 x 10-06	335	21	3.52
	Presynaptic membrane		1.3 x 10-05	62	9	8.14
	Cell membrane		1.5 x 10-05	3175	84	1.58
	Positive regulation of synapse assembly		1.7 x 10-05	62	9	7.86
	Postsynaptic membrane		2.6 x 10-05	211	15	3.99
	Voltage-gated potassium channel complex		2.7 x 10-05	88	10	6.37
	Ion channel binding		3.1 x 10-05	113	11	3.83
	Negative regulation of neuron apoptotic process		1.7 x 10-04	132	11	4.51
	Brain development		2.2 x 10-04	190	13	3.71
	Cell-cell junction		2.6 x 10-04	172	12	3.91
	Kinase		2.9 x 10-04	735	27	2.19
	Neuron projection		3.4 x 10-04	237	14	3.31
	Serine/threonine-protein kinase		3.6 x 10-04	393	18	2.73

## Sheet: Table S8_GO_grey_exon
	Table S8. Gene ontology functional annotation of exonic m6A modified RNAs modified in adult parahippocampal grey matter.
	The top twenty most significantly enriched terms for the categories: biological processes, cellular components, molecular function, and UniProt key words.
	GO Enrichment Term	P value		List total	N m6A RNAs	Fold Enrichment
	Parahippocampus Grey matter exons
	Phosphoprotein		2.7 x 10-36	8247	1282	1.29
	homophilic cell adhesion via plasma membrane adhesion molecules		5.8 x 10-16	158	61	3.03
	Synapse		2.3 x 10-13	357	94	2.19
	Zinc-finger		1.1 x 10-11	1781	308	1.44
	Cell adhesion		5.2 x 10-11	479	109	1.89
	Cell junction		9.0 x 10-11	675	140	1.72
	Delayed rectifier potassium channel activity		1.1 x 10-10	36	22	4.81
	Potassium transport		2.5 x 10-10	116	41	2.93
	Chemical synaptic transmission		5.5 x 10-10	240	67	2.19
	Postsynaptic cell membrane		7.2 x 10-10	179	53	2.78
	Ubl conjugation		7.4 x 10-10	1705	228	1.4
	Transcription regulation		1.1 x 10-09	2332	374	1.33
	Nervous system development		1.7 x 10-09	287	72	1.97
	Dendrite		2.3 x 10-08	335	80	1.88
	Methylation		3.7 x 10-08	1001	179	1.48
	Axon		4.0 x 10-08	222	59	2.1
	Zinc		1.3 x 10-07	2348	363	1.28
	Synapse assembly		1.5 x 10-07	61	25	3.22
	Dendritic spine		1.2 x 10-06	100	32	2.52
	Neuronal cell body membrane		1.8 x 10-06	18	12	5.26

## Sheet: Table S9_GO_grey_3
	Table S9. Gene ontology functional annotation of m6A-RNAs modified within the 3’ regions in grey matter in the adult parahippocampus.
	The top twenty most significantly enriched terms for the categories: biological processes, cellular components, molecular function, and UniProt key words.
	GO Enrichment Term	P value		List total	N m6A RNAs	Fold Enrichment
	Parahippocampus Grey matter 3’
	Transmembrane		8.9 x 10-06	5651	444	1.19
	Transmembrane helix		1.1 x 10-05	5634	442	1.19
	Membrane		1.7 x 10-05	7494	568	1.15
	Golgi membrane		2.9 x 10-05	591	68	1.68
	Potassium channel		8.3 x 10-05	74	16	3.27
	Positive regulation of MAPK cascade		9.9 x 10-05	81	17	3.1
	Nervous system development		3.0 x 10-04	287	37	1.89
	Positive regulation of protein autophosphorylation		3.4 x 10-04	21	8	5.57
	Regulation of cardiac muscle contraction		3.4 x 10-04	21	8	5.57
	Palmitate		4.2 x 10-04	324	39	1.82
	Positive regulation of positive chemotaxis		4.8 x 10-04	11	6	7.98
	Lipoprotein		5.8 x 10-04	852	82	1.46
	Potassium transport		5.9 x 10-04	116	19	2.48
	Protein homooligomerization		9.9 x 10-04	177	25	2.07
	Sensory perception		1.2 x 10-03	13	6	6.75
	Synapse		1.4 x 10-03	357	40	1.7
	Phosphoprotein		1.5 x 10-03	8247	598	1.1
	Protein binding		1.6 x 10-03	8785	653	1.08
	Sarcoplasmic reticulum membrane		1.7 x 10-03	34	9	3.87
	Ion channel binding		1.8 x 10-03	113	18	2.32

## Sheet: Table S10_GO_white_5
	Table S10. Gene ontology functional annotation of 5’region m6A modified RNAs modified in adult parahippocampal white matter.
	The top twenty most significantly enriched terms for the categories: biological processes, cellular components, molecular function, and UniProt key words.
	GO Enrichment Term	P value		List total	N m6A RNAs	Fold Enrichment
	Parahippocampus White matter 5’
	Phosphoprotein		4.6 x 10-07	8246	138	1.39
	Membrane		2.4 x 10-06	7494	126	1.4
	Neuronal cell body		3.0 x 10-06	315	17	4.22
	Postsynaptic membrane		1.7 x 10-05	211	13	4.82
	Axonogenesis		4.4 x 10-05	98	9	6.98
	Cell membrane		8.3 x 10-05	3175	62	1.63
	Golgi apparatus		1.2 x 10-04	812	24	2.46
	Dendritic spine		2.9 x 10-04	100	8	6.26
	Chemical synaptic transmission		3.4 x 10-04	240	12	3.8
	Dendrite		3.8 x 10-04	335	14	3.27
	Synapse		3.9 x 10-04	357	14	3.27
	Signal-anchor		4.1 x 10-04	455	16	2.93
	Learning or memory		1.2 x 10-03	36	5	10.55
	Positive regulation of sodium ion transport		1.8 x 10-03	19	4	16
	Calcium		2.0 x 10-03	877	22	2.09
	Endoplasmic reticulum		2.1 x 10-03	828	22	2.08
	Transmembrane helix		2.3 x 10-03	5634	89	1.32
	Negative regulation of neuron projection development		2.0 x 10-03	44	5	8.63
	Positive regulation of protein complex assembly		1.6 x 10-03	22	4	13.8
	Serine/threonine-protein kinase		5.1 x 10-03	393	13	2.76

## Sheet: Table S11_GO_white_exon
	Table S11. Gene ontology functional annotation of exonic m6A modified RNAs modified in adult parahippocampal white matter.
	The top twenty most significantly enriched terms for the categories: biological processes, cellular components, molecular function, and UniProt key words.
	GO Enrichment Term	P value		List total	N m6A RNAs	Fold Enrichment
	Parahippocampus white matter exons
	Zinc-finger		1.7 x 10-53	1781	511	1.9
	Phosphoprotein		1.6 x 10-43	8246	1596	1.28
	Zinc		3.8 x 10-41	2348	588	1.66
	Transcription regulation		1.2 x 10-38	2332	577	1.64
	Transcription		5.1 x 10-37	2398	584	1.61
	Nucleus		1.8 x 10-30	5244	1054	1.33
	Metal ion binding		1.8 x 10-30	2069	523	1.57
	Nucleic acid binding		3.2 x 10-27	985	290	1.82
	DNA binding		7.8 x 10-20	1674	406	1.5
	Transcription factor activity		1.1 x 10-15	961	250	1.61
	Ubl conjugation		4.8 x 10-15	1705	374	1.45
	Isopeptide bond		1.4 x 10-14	1132	267	1.56
	Alternative splicing		6.4 x 10-14	10587	1791	1.11
	Homophilic cell adhesion via plasma membrane adhesion molecules		1.9 x 10-12	158	63	2.48
	Intracellular		1.5 x 10-11	1332	301	1.43
	Activator		1.8 x 10-07	661	150	1.5
	Synapse assembly		1.3 x 10-07	61	28	2.85
	Repressor		3.3 x 10-07	592	136	1.52
	Calcium-dependent cell-cell adhesion via plasma membrane cell adhesion molecules		8.4 x 10-07	28	17	3.77
	Axon		2.8 x 10-06	222	63	1.8

[truncated: 2 more sheets: Table S12_GO_white_3, Table S13_disease classifcation]
